# Supplementary material for: Antibody-Based In Vivo Imaging of Central Nervous System Targets—Evaluation of a Pretargeting Approach Utilizing a TCO-Conjugated Brain Shuttle Antibody and Radiolabeled Tetrazines
Source: Pharmaceuticals (Basel). 2022 Nov 22;15(12):1445. doi: 10.3390/ph15121445 (PMC9787164; doi:10.3390/ph15121445)
Supplement: Supplementary file 1 [file pharmaceuticals-15-01445-s001.zip]

Archive with 1 entries (1 files):
- pharmaceuticals-1950085-supplementary.pdf
